# Supplementary material for: Diagnostic value of 18F-FDG PET/MRI for staging in patients with endometrial cancer
Source: Cancer Imaging. 2020 Oct 22;20:75. doi: 10.1186/s40644-020-00357-4 (PMC7584088; doi:10.1186/s40644-020-00357-4)
Supplement: Supplementary file 1 — Additional file 1: Supplementary Table 1. Characteristics of patients excluded from the present study [file 40644_2020_357_MOESM1_ESM.xlsx]

## Sheet: Sheet1
Supplementary Table 1. Characteristics of patients excluded from the present study
Characteristic	n	%
Total number of patients	17
Histology
Atypical endometrial hyperplasia	3	17.6
Endometrioid adenocarcinoma
grade 1	8	47.1
grade 2	3	17.6
grade 3	2	11.8
Serous carcinoma	1	5.9
T staging
Atypical endometrial hyperplasia	3	17.6
pT1a	10	58.8
pT1b	2	11.8
pT2	1	5.9
pT3a	1	5.9
N staging
pN0	7	41.2
pNX	10	58.8
M staging
pM0	3	17.6
pM1	1	5.9
pMX	13	76.5
